# Supplementary material for: 1H-MRS study of hippocampus in advanced prostate cancer patients: Relationship between hippocampal secondary damage and cognitive disorder following combined androgen blockade therapy
Source: PLoS One. 2025 May 7;20(5):e0323323. doi: 10.1371/journal.pone.0323323 (PMC12058151; doi:10.1371/journal.pone.0323323)
Supplement: S1 File — (CSV) [file pone.0323323.s001.csv]

NUM	HB	Bonemetastasis	Gleason	TNM	hypertension	smoking	drinking	BMI	prostatecancer	PSA	Choleft	Choright	NAAleftpost	NAArightpost	Choleftpost	Chorightpost	age	NAAleft	NAAright	education	Delayedrecall	VEfunction	Orientation	Attention	Name	Language	Abstraction	postDelayedrecall	postVEfunction	postOrientation	postAttention	postName	postLanguage	postAbstraction	MOCAtotalpost	Tesosterone	PSApost	CRP	CRPpost	Tesosteronepost	MOCAtotal
1	136	2	9	4	1	1	1	21	1	29.45	1.09	1.76	0.82	1.53	1.56	1.29	84	0.89	1.73	1	3	4	4	4	3	2	1	2	3	4	3	3	2	1	18	9.8	0.02	59	1.9	0.04	21
2	140	1	8	2	1	2	2	22	1	112.37	1.31	0.93	1	1	1.36	1.07	84	1	1.07	1	3	4	5	4	3	2	1	3	3	5	3	3	2	1	20	11.91	0.25	25	0.98	0.04	22
3	125	2	8	4	1	1	1	21	1	189.23	1.16	0.93	1.21	0.92	1.61	1.19	75	1.26	1.06	1	5	4	5	4	3	2	1	3	4	5	3	3	2	1	21	11.5	0.3	31	1	0.08	24
4	128	1	6	2	2	1	1	22	1	40	1.2	1.48	1.22	1	1.11	1.08	75	0.98	1.51	2	3	3	5	3	3	2	1	2	3	4	3	3	2	1	18	10	0.03	4	2.1	0.05	20
5	123	1	7	3	1	1	1	19	1	34.8	1.91	1.51	1.15	1.15	1.7	1.74	82	1.67	1.25	1	5	4	6	4	3	2	2	4	4	6	3	3	2	1	23	18	0.02	12	0.33	0.08	26
6	105	2	8	4	1	1	1	20	1	203.34	1.12	1.12	0.66	1	0.78	1.22	60	1.06	1.09	3	3	4	5	4	3	2	1	3	4	5	3	3	2	1	21	12	0.3	35	1	0.03	22
7	123	2	8	4	1	1	1	21	1	178.59	0.88	1.01	1	1.05	1.13	1.12	61	1.16	1.14	1	4	3	4	4	3	2	2	3	2	4	4	3	1	2	19	13	0.07	44	1.4	0.03	21
8	141	1	6	2	1	1	1	20	1	28	0.98	2.94	1.28	1.37	1.22	1.52	71	0.94	1.6	1	3	4	5	3	3	2	2	2	4	5	3	3	1	1	19	11	0.05	13.7	0.9	0.05	22
9	130	1	9	2	2	2	2	26	1	19.76	0.94	1.28	1.23	1	1.29	1.1	69	0.88	1.08	1	3	3	5	4	3	2	2	3	4	5	3	2	2	1	20	12	0.02	58	2.9	0.04	22
10	129	1	7	2	1	1	1	21	1	44.98	1.15	0.92	0.89	1.18	1.59	1.12	73	1.07	1.23	1	3	3	5	3	2	2	1	4	3	5	2	3	2	1	20	11	0.03	12	1	0.03	20
11	133	2	10	3	1	1	1	22	1	51.2	1.09	1.34	1.09	0.88	1.49	1.2	83	0.85	1.47	1	3	4	5	4	3	2	1	3	4	4	3	3	1	2	20	9	0.36	78	2.8	0.03	22
12	127	1	7	3	1	2	1	21	1	67.7	1.22	1.26	0.88	0.81	1.54	1.19	76	1.02	1.34	1	3	3	5	3	3	2	1	2	2	5	3	3	2	1	18	13	0.03	15	0.7	0.04	20
13	140	1	9	3	1	1	1	20	1	71.25	1.14	0.76	1.29	1	1.28	1.1	78	1	1.04	1	4	4	5	4	3	3	1	3	4	5	3	3	3	1	22	9	0.01	11	1.99	0.04	24
14	141	2	9	4	1	1	1	23	1	69.6	1.55	1.23	0.62	1.2	0.93	1.03	71	1.24	1.08	2	4	4	5	4	3	2	2	4	3	4	4	3	2	2	22	18	0.25	27	0.9	0.05	24
15	152	2	8	4	2	1	1	21	1	62.8	0.69	0.93	1	0.76	1.3	0.87	82	1.19	0.65	2	4	4	5	3	3	2	1	4	4	4	3	2	2	1	21	12	0.1	11	2	0.05	21
16	141	1	6	2	1	2	1	21	1	50.71	1.32	0.95	1.09	1.34	1.02	1.05	71	1.5	1.18	1	5	3	5	4	3	2	1	3	3	5	4	3	2	1	21	16	0.03	57	0.5	0.04	23
17	118	1	6	4	1	1	1	22	1	218.25	1.04	0.98	1.05	1.26	1.22	1.51	82	1.21	1.11	2	4	3	5	3	3	2	1	3	3	5	3	3	2	1	20	12.2	0.18	11.15	1	0.04	21
18	129	1	7	3	1	2	1	21	1	32	0.98	1.14	0.9	1	1.47	1.27	79	1	1	1	3	4	5	3	3	2	1	3	4	5	2	3	2	1	20	14	0.02	14	2	0.02	21
19	130	2	8	4	1	1	1	23	1	480.11	1.05	1.25	0.6	1.03	1.09	1.87	74	1.13	1.04	1	4	3	4	3	2	2	1	3	3	6	3	2	2	1	20	10	0.3	2	1	0.02	20
20	130	1	7	3	2	1	1	22	1	37	1.33	1.19	0.75	1.27	1.38	1.44	82	0.96	1.1	1	3	4	5	3	3	2	2	2	3	5	3	3	2	1	19	11	0.02	44	3.1	0.03	22
21	115	2	8	4	2	2	2	22	1	48.15	0.68	1.01	0.94	1.29	1.13	1.64	75	1.09	1.54	1	4	4	5	4	3	2	2	3	3	5	3	3	2	2	22	12	0.4	18	0.6	0.04	24
22	117	1	7	3	1	1	1	21	1	54.49	1.06	1.04	0.82	1.19	1.43	1.53	72	1.12	0.95	2	4	3	5	3	3	2	1	3	4	4	3	3	2	1	20	10	0.01	7	2	0.03	21
23	145	1	8	3	1	1	1	22	1	47.1	1.26	1.35	1.16	1.42	1.55	1.65	77	1.15	1.35	1	3	4	6	4	3	3	2	3	4	5	3	3	3	2	23	10	0.12	11	3	0.04	25
24	135	2	9	3	1	2	1	22.8	1	128	1.15	1.36	0.63	1.07	0.67	1.8	65	1.12	1.26	1	3	4	5	4	3	2	1	2	3	4	4	3	2	1	19	11.9	0.27	12	2.6	0.04	22
25	142	1	9	4	2	2	2	24.1	1	41.14	0.71	1.03	0.53	1.03	0.72	1.27	71	0.89	1.11	1	3	3	5	5	3	2	1	2	2	5	5	3	2	1	20	13.5	0.11	67	1.6	0.02	22
26	142				1	1	1	22	2	1.27	1.03	1.03					77	1.17	1.24	1	4	4	5	5	3	3	1									10		0.87			25
27	162				1	1	1	23.9	2	2.23	0.97	1.03					62	0.82	1.26	2	3	4	5	3	3	2	2									19		1.11			22
28	137				2	1	2	22	2	0.98	1.24	1.06					79	1.08	1.01	1	3	4	5	4	3	2	1									7		2.47			22
29	147				1	2	1	21	2	1.25	1.03	0.83					66	1	1.1	1	3	4	4	3	3	2	1									10		0.77			20
30	138				1	1	1	22	2	3.1	1.27	1.27					80	0.87	1.05	1	3	4	4	4	3	2	1									16		1.6			21
31	141				1	1	1	20	2	0.78	0.71	1.45					63	0.85	1.06	1	3	3	5	4	3	2	1									16		0.98			21
32	125				2	1	1	21	2	2.12	1.41	1.27					81	0.96	0.98	1	3	3	5	4	3	2	1									8		3			21
33	109				1	1	2	23.4	2	3.01	1.38	1.15					68	1.39	1.23	1	4	4	5	3	3	2	1									11.6		2.65			22
34	133				2	2	2	22	2	1.98	1.67	0.86					77	1.33	1.05	1	4	3	5	3	3	3	1									12		1.33			22
35	130				2	1	1	24	2	1.76	1.43	1.3					73	1.29	1.19	1	4	3	3	3	2	2	2									15		0.8			19
36	141				1	1	1	22	2	0.84	1.49	1.09					95	1.26	1.08	1	4	4	5	5	3	2	1									14		0.7			24
37	111				2	1	1	21	2	1.67	1.57	1.5					73	1	0.94	2	3	3	5	3	3	2	1									9		1.1			20
38	124				1	1	1	23	2	3.23	0.9	0.85					82	0.8	1.16	1	2	4	6	3	3	2	2									13		1.6			22
39	118				2	1	1	22.7	2	2.8	1.13	1.59					72	0.8	2.13	1	3	3	5	3	2	2	1									9		1.59			19
40	97				1	1	1	22	2	2.15	1.32	1.43					94	1.14	1.43	1	4	3	5	3	3	3	2									11.45		2.23			23
41	142				1	1	1	21	2	3.05	1.11	1.12					70	1.09	0.97	1	3	4	5	4	3	2	2									13		0.9			23
42	138				1	1	2	22	2	2.1	1.09	1.07					66	0.88	0.94	1	3	3	5	4	3	2	1									14		0.81			21
43	147				1	1	1	20.7	2	1.11	1.35	1.24					72	1.74	1.75	1	5	4	5	5	3	3	2									17		1			27
44	128				1	1	1	23.9	2	1.46	1	0.75					69	1.05	1	3	3	3	5	4	3	2	1									9		4.9			21
45	124				1	1	1	21	2	2.35	1.21	1.01					74	1.7	1.12	1	5	4	6	5	3	2	2									16		1.23			27
46	113				1	1	1	20	2	0.91	1.05	1.17					60	0.72	0.89	2	2	2	5	4	3	2	1									14		2.7			19
47	137				1	1	1	22	2	2.77	0.75	1.15					88	1.08	1.19	1	3	4	5	4	3	2	1									10		0.8			22
